# Supplementary material for: CDC42EP5/BORG3 modulates SEPT9 to promote actomyosin function, migration, and invasion
Source: J Cell Biol. 2020 Aug 14;219(9):e201912159. doi: 10.1083/jcb.201912159 (PMC7480113; doi:10.1083/jcb.201912159)
Supplement: Table S1 — lists the names (target), species, sequences, and catalogue numbers of the single siRNAs used in the study. [file JCB_201912159_TableS1.xlsx]

## Sheet: Supplementary Table 1
Supplementary Table 1. siRNAs.
Name (target), species, sequence and catalogue number of the single siRNAs used in the study.
Gene Name	Species	Target Sequence	Cat. Number
Cdc42ep1#1	murine	GGAAAGAGACGCCUGACAG	D-045814-01
Cdc42ep1#2	murine	GGAGGCCGCUCUGGAAACA	D-045814-02
Cdc42ep1#3	murine	GCGAUAACCACUCUAGAUG	D-045814-03
Cdc42ep1#4	murine	CCGGCUAGCUCCACAGAUG	D-045814-04
Cdc42ep2#1	murine	GACCUUCCCUUCCAGUUUA	D-044823-01
Cdc42ep2#2	murine	GAUUAUGGAUCACGACCUA	D-044823-02
Cdc42ep2#3	murine	UGGCGGAGAUGACAUGUUU	D-044823-03
Cdc42ep2#4	murine	CGUGCAGAUUCCUACAUA	D-044823-04
Cdc42ep3#1	murine	GGAGCAAAGUAGUCUAUUA	D-046421-01
Cdc42ep3#2	murine	GAAAGCGGCUAACAACAAG	D-046421-02
Cdc42ep3#3	murine	GAUCUUGGGCCUUCACUUU	D-046421-03
Cdc42ep3#4	murine	GGAUAUUUCCUUUCUUCAA	D-046421-04
Cdc42ep4#1	murine	GAAGAAGGCAGACGCUAGA	D-049988-01
Cdc42ep4#2	murine	GGACACGUCUUUCCUCACU	D-049988-02
Cdc42ep4#3	murine	GAAUUCUGCUUCAUGGAUG	D-049988-03
Cdc42ep4#4	murine	CGGAGMGGACUCGAGCAA	D-049988-04
Cdc42ep5#1	murine	GGAGCACUCUCGAUCUCAG	D-063228-01
Cdc42ep5#2	murine	GCUCAAAUGCUGACCUCCA	D-063228-02
Cdc42ep5#3	murine	CGACGUCACGGGUCUGUAG	D-063228-03
Cdc42ep5#4	murine	GGGAUGCCCACCCUAGAGU	D-063228-04
CDC42EP1#1	human	GAAAGAGGCGGCUGACUGC	D-017551-01
CDC42EP1#2	human	AUGAUGAGGUCAAGGUGUG	D-017551-02
CDC42EP1#3	human	GGAAAAGCCGCAUGACCGA	D-017551-03
CDC42EP1#4	human	GCCCAGUGGCUGAGGUGAA	D-017551-04
CDC42EP2#1	human	GCAGUGACAUGUUUGGCGA	D-012215-01
CDC42EP2#2	human	GCAUGCAGAUCCCCACAUA	D-012215-02
CDC42EP2#3	human	CGCCACACCAUUCAUAUUG	D-012215-03
CDC42EP2#4	human	CCAUCUAUCUGAAGCGUGG	D-012215-04
CDC42EP3#1	human	GAUGAGGUGCUGAAUGUAA	D-017358-01
CDC42EP3#2	human	CCAAUAACAAGAAAGGAAA	D-017358-02
CDC42EP3#3	human	GCUCUCAUGUUGCCCUUAU	D-017358-03
CDC42EP3#4	human	CGAUGUCUUUGGAGAUAUU	D-017358-04
CDC42EP4#1	human	CCAGUAAGCUGCCCAAGAG	D-013494-01
CDC42EP4#2	human	CAAGACAGCCAGACAAGGA	D-013494-02
CDC42EP4#3	human	GACACCUCCUUCCUCAAUA	D-013494-03
CDC42EP4#4	human	CCCAUGCUCUGGAGGAUGA	D-013494-04
CDC42EP5#1	human	CCACUUCUGUAUACAUAAA	D-017378-13
CDC42EP5#2	human	CUGUAUACAUAAACGGCCA	D-017378-14
CDC42EP5#3	human	ACAUAAACGGCCAAGGUGU	D-017378-15
CDC42EP5#4	human	CAAGGUGUGUGCCCGGAAA	D-017378-16
Sept2#1	murine	GCAGGAAAGUAGAGAAUGA	D-051534-01
Sept2#2	murine	GAUAGAGGCUUCGACUGUU	D-051534-02
Sept2#3	murine	UGAAGAGCAUAGCAUUAAA	D-051534-03
Sept2#4	murine	GCGAUACACAAUAAGGUGA	D-051534-04
Sept7#1	murine	CAAAUCAAGUGUACAGAAA	D-042160-01
Sept7#2	murine	CCAAUAACGUACACUAUGA	D-042160-02
Sept7#3	murine	CGACAUUAAUCAACUCAUU	D-042160-03
Sept7#4	murine	CAUUGGACAUUGAGUUUAU	D-042160-04
Sept9#1	murine	GCAAAGUGGUGAACAUUGU	D-048947-01
Sept9#2	murine	CCAACGGCAUUGACGUGUA	D-048947-02
Sept9#3	murine	CGAAGCCUACCGAGUGAAA	D-048947-03
Sept9#4	murine	CUAUCGAAGUUGAGAAUAC	D-048947-04
