# Supplementary material for: CDC42EP5/BORG3 modulates SEPT9 to promote actomyosin function, migration, and invasion
Source: J Cell Biol. 2020 Aug 14;219(9):e201912159. doi: 10.1083/jcb.201912159 (PMC7480113; doi:10.1083/jcb.201912159)
Supplement: Table S2 — lists the names and sequences (forward and reverse) of the paired oligonucleotides used in this study for quantitative RT-PCR. The name contains the target gene; h stands for human, m for murine; F for forward and R for reverse. [file JCB_201912159_TableS2.xlsx]

## Sheet: Supplementary Table 2
Supplementary Table 2. Primers.
Names and sequences (forward and reverse) of the paired oligos used in this study for qRT-PCR. The name contains the target gene; h stands for human, m for murine; F for forward and R for Reverse.
Target	Sequence
mCdc42ep1_F	ATGTCTTCGGAGATACGTCCTT
mCdc42ep1_R	GACTCTGCGAACCTGTTGGA
mCdc42ep2_F	TCCCCATCTATTTGAAACGTGG
mCdc42ep2_R	CCGCTGTTCCTGGAAGGAG
mCdc42ep3_F	CCAAGACCCCAATTTACCTGAAA
mCdc42ep3_R	CCCTCTTTGCCGATGTGTATAGT
mCdc42ep4_F	CAGCTCTGTGAACTCGAAGC
mCdc42ep4_R	GCTAGTGAGGAAAGACGTGTCC
mCdc42ep5_F	GGGATGCCCACCCTAGAGT
mCdc42ep5_R	TGGAGGTCAGCATTTGAGCAG
hCDC42EP1_F	GGCCACCACTACCCAGAGAT
hCDC42EP1_R	CAGCATCCGCAAATTCAAAGG
hCDC42EP2_F	TCCACCAAGGTGCCCATCTAT
hCDC42EP2_R	TCCACCGATAACCGGGAGG
hCDC42EP3_F	CCTGAGGTTACGGCCAAGT
hCDC42EP3_R	CTGGGATCCTCAGCGGC
hCDC42EP4_F	GCGAGTCCTTGGACGAACAG
hCDC42EP4_R	GCAGGGACATGGCATTCTTG
hCDC42EP5_F	CGATCAGGCCGCTTCTT
hCDC42EP5_R	AGGGGTCCGGGCTAGAG
mGapdh_F	GTGCAGTGCCAGCCTCGTCC
mGapdh_R	GCCACTGCAAATGGCAGCCC
mRplp1_F	ACCGTGCCGGCAGTCTACAG
mRplp1_R	ATGTTGACATTGGCCAGAGCCTTG
hGAPDH_F	GGCAAATTCCATGGCACCG
hGAPDH_R	GCATCGCCCCACTTGATTTT
