# Supplementary material for: CDC42EP5/BORG3 modulates SEPT9 to promote actomyosin function, migration, and invasion
Source: J Cell Biol. 2020 Aug 14;219(9):e201912159. doi: 10.1083/jcb.201912159 (PMC7480113; doi:10.1083/jcb.201912159)
Supplement: Table S3 — lists the names, companies, catalogue numbers, and working dilutions of all the antibodies used in the study. [file JCB_201912159_TableS3.xlsx]

## Sheet: Supplementary Table 3
Supplementary Table 3. Antibodies.
Name, company, catalogue number and working dilutions of all the antibodies used in the study.
Target	Antibody	Company (Cat. No)	Dilution
			W.B.	I.F.
Actin	Anti-Actin	Sigma (A3853)	1:5000
Acetylated alpha Tubulin	Anti-acTub [6-11B-1]	Abcam (ab24610)		1:100
Cdc42EP5	Anti-Cdc42EP5	Invitrogen (PA5-39085)	1:500
Myosin light chain 2	Anti-MLC	Cell Signalling (3672)	1:2000
GAPDH	Anti-GAPDH (14C10)	Cell Signalling (3683)	1:2000
GST	Anti-GST (91G1)	Cell Signalling (2625)	1:2000
His probe	Anti-His (H3)	Santa Cruz (sc8036)	1:1000
Phospho-focal adhesion kinase (Tyr397)	Anti-FAK (pY397)	Cell Signalling (8556)	1:1000
Phospho-myosin Light Chain 2 (Ser19)	Anti-MLC2 pS19	Cell Signalling (3671)	1:500	1:100
Phospho-Src (Tyr418)	Anti-Src p(Y418)	Invitrogen (44660G)	1:1000
Phospho-paxillin (Tyr118)	Anti-paxillin pY118	Life Technologies (44-722g)	1:1000	1:100
Septin 2	Anti-SEPT2	Proteintech (60075-1-Ig)	1:1500
Septin 7	Anti-SEPT7	Proteintech (13818-1-AP)	1:1500
Septin 9	Anti-SEPT9	Proteintech (10769-1-AP)	1:1500	1:100
Total Paxillin	Anti-Paxillin	BD Transduction Labs (610051)	1:1000
Tubulin	Anti-β - Tubulin 1	Sigma (T7816)	1:20000
Zyxin	Anti-ZYX	Abcam (ab71842)		1:100
